# Supplementary material for: The spatial organization of intra-tumour heterogeneity and evolutionary trajectories of metastases in hepatocellular carcinoma
Source: Nat Commun. 2017 Feb 27;8:4565. doi: 10.1038/ncomms14565 (PMC5333358; doi:10.1038/ncomms14565)
Supplement: Supplementary Data 2 — Significantly mutated driver genes [file ncomms14565-s3.xlsx]

## Sheet: Sheet1
gene	expr	reptime	hic	N_nonsilent	N_silent	N_noncoding	n_nonsilent	n_silent	n_noncoding	nnei	x	X	p	q
ACVR2A	90992	951	-2	4484266	1144490	0	44	2	0	50	72	68266160	0	0
ADH1B	332785	854	8	3204572	929824	0	14	0	0	21	23	24964114	0	0			Expr is the expression level
ARID1A	975965	182	27	18973628	5697544	0	117	1	0	1	2	8237956	0	0			reptime is the replication time
ARPC1A	903923	263	51	3259128	829014	0	5	0	0	50	58	78270070	0	0			hic is the histone/epigenetic level
BAP1	1078407	229	62	6220570	1799162	0	30	2	0	50	52	69612270	0	0			N_nonsilent, N_silent, N_noncoding give the bases of the three types of sites (computed from the neighboring genes)
BLVRA	690958	250	45	2583108	693810	0	8	0	0	50	64	70654764	0	0			n_noncoding,n_nonsilent,n_silent are the observed number of changes in the three categories
BRD7	303953	520	14	5813772	1391178	0	21	1	0	50	66	69751032	0	0			nnei gives the number of neighboring genes that are pooled together to compute the background mutation rate for that gene
CDKN1A	904665	228	37	1344924	444750	0	19	0	0	50	42	61699278	0	0			x gives the number of mutated bases in these neighboring genes that are either silent or non-coding
CDKN2A	225405	357	-15	2828610	736506	0	17	1	0	38	46	50688454	0	0			X gives the total number of bases related to these neighboring genes
CELF1	1011926	219	40	4538822	1157536	0	13	2	0	45	64	67119298	0	0
CTNNB1	305811	448	8	6636856	1923692	0	362	10	0	2	12	3674228	0	0
CYP11B2	447193	438	36	4249438	1251230	0	16	2	0	50	54	69545854	0	0
CYP2D6	1296288	363	43	4122536	1321204	0	7	3	0	37	78	61722998	0	0
EHD3	102236	884	15	4522218	1270206	0	7	2	0	50	68	68027774	0	0
HNF1A	1225663	380	40	5229074	1652098	0	37	3	0	50	45	59495690	0	0
HNF4A	769430	376	16	4547124	1291554	0	19	1	0	50	59	70359450	0	0
HNRNPA2B1	915230	445	43	3148830	786318	0	19	1	0	50	61	77103046	0	0
IL6ST	317374	438	51	7974664	2048222	0	19	3	0	50	64	78062520	0	0
IRF2	207866	400	55	3066996	782760	0	9	1	0	50	53	68537754	0	0
KEAP1	1996822	207	30	5230260	1512150	0	35	4	0	29	45	41135224	0	0
KRTAP4-11	NaN	NaN	NaN	1668702	430518	0	12	0	0	50	146	132508222	0	0
NBEA	38939	1070	11	25410050	6857452	0	61	9	0	50	50	75749820	0	0
NFE2L2	372300	145	36	5162658	1362714	0	55	2	0	50	50	63551810	0	0
NOX3	108543	628	13	4929016	1333064	0	14	2	0	50	58	71321296	0	0
PTEN	259678	300	34	3591208	834944	0	25	1	0	50	52	60758780	0	0
RHBDD3	854820	251	51	3048020	1153978	0	4	1	0	50	55	69823378	0	0
RPL22	627248	240	31	1158722	268036	0	19	0	0	50	52	61330432	0	0
SELPLG	448698	280	40	3191526	1138560	0	15	1	0	50	46	63646690	0	0
SEPW1	812020	262	36	804108	206364	0	2	0	0	50	87	77375826	0	0
SLC30A1	380154	236	22	4162860	1273764	0	16	1	0	50	63	67074230	0	0
TMEM33	272281	261	25	2138358	594186	0	5	0	0	50	73	74712070	0	0
TSC1	1919595	461	33	9981376	2752706	0	24	1	0	49	44	62471364	0	0
TSC2	1722112	181	44	15270936	4618284	0	52	6	0	50	64	69567202	0	0
AXIN1	1444992	205	40	7222740	2131242	0	82	6	0	3	9	5342930	7.77156e-16	4.31139e-13
RPS6KA3	242944	NaN	36	6521814	1686492	0	56	0	0	8	6	11537408	2.66453e-15	1.43596e-12
TP53	2069567	213	34	3663554	1011658	0	357	5	0	3	9	3076484	7.66054e-15	4.0137e-12
ALB	315782	613	8	5376138	1341366	0	101	5	0	15	35	24737588	8.88178e-15	4.52779e-12
ARID2	820796	602	10	15358700	4523404	0	98	6	0	0	6	4523404	1.07692e-14	5.34547e-12
RB1	349930	450	41	8192888	2093290	0	50	0	0	4	3	6448282	1.27676e-14	6.17492e-12
APOB	222162	698	-11	38444190	10670442	0	136	16	0	6	23	15874610	7.65417e-11	3.60932e-08
COL11A1	37620	742	-20	15970676	4815160	0	70	11	0	17	37	24303512	2.44254e-07	0.000112369
CACNA1E	111356	832	10	19471748	5423578	0	47	5	0	17	11	26452544	2.94177e-07	0.000132114
VAV3	132139	554	-11	7655630	1862020	0	24	1	0	47	60	66368560	8.295e-07	0.000363861
KRAS	259193	512	16	2032804	489818	0	14	0	0	31	35	40319256	8.70722e-06	0.00373263
DYRK1A	314682	366	47	6828988	1792046	0	21	0	0	12	13	17589566	9.71852e-06	0.00407357
HP	438866	372	19	3507002	929824	0	14	0	0	5	8	14940042	1.01625e-05	0.00416708
PHF10	233648	447	3	4400060	1097050	0	12	2	0	27	42	49534476	1.15871e-05	0.00465014
TF	489558	523	26	6098412	1590426	0	22	4	0	25	19	22301544	1.21803e-05	0.00478633
OTOP1	178901	584	34	5054732	1566706	0	32	3	0	3	7	7592772	1.76307e-05	0.00678674
CYP2E1	563924	525	-10	4239950	1153978	0	15	1	0	11	11	12946376	1.9235e-05	0.00725623
KCNJ12	405028	480	-60	3582906	1063842	0	19	2	0	50	103	92772478	2.26396e-05	0.00837309
KCNIP1	52578	618	31	2339978	527770	0	8	0	0	50	45	75973974	2.85471e-05	0.0103549
ADAMTS19	38096	1075	-16	10409522	2797774	0	32	3	0	50	87	64901478	3.05439e-05	0.0108702
PTPN3	352374	431	12	8011430	2100406	0	20	1	0	36	53	61813134	4.99471e-05	0.0174463
MACC1	220237	676	13	7215624	1946226	0	29	2	0	25	31	29150694	6.24372e-05	0.0214126
PKHD1L1	134643	732	6	36455268	9941052	0	64	3	0	2	4	11908626	9.14212e-05	0.0307926
ODF1	525392	236	55	2133614	559792	0	8	1	0	50	71	74455894	9.4375e-05	0.0312298
SETD2	593886	365	46	21752426	5918140	0	38	8	0	50	51	66305702	9.7087e-05	0.0315734
NUFIP1	685617	360	32	4339574	1089934	0	14	0	0	37	45	70000092	0.000100529	0.0321387
ERBB4	20702	1173	-5	11379670	2983976	0	32	4	0	26	40	37522668	0.00011538	0.0362715
CELA1	504747	239	33	2229680	641626	0	7	0	0	50	47	63645504	0.000123516	0.0381927
LRIT1	216124	810	-10	5046430	1663958	0	17	0	0	19	9	21898304	0.00016825	0.0511861
C3	740979	259	28	14376692	3968356	0	34	8	0	50	79	78034056	0.000217466	0.0651087
TCF7L2	156660	435	-9	5976254	1630750	0	15	1	0	35	45	46830396	0.000222931	0.0657018
MCTP1	148501	629	22	8745564	2451462	0	23	5	0	11	8	13907036	0.000318974	0.0925612
